# Supplementary material for: The Evolutionary History of Vertebrate Adhesion GPCRs and Its Implication on Their Classification
Source: Int J Mol Sci. 2021 Oct 30;22(21):11803. doi: 10.3390/ijms222111803 (PMC8584163; doi:10.3390/ijms222111803)
Supplement: Supplementary file 1 [file ijms-22-11803-s001.zip]

Archive with 4 entries (3 files):
- Suppl files/
- Suppl files/Suppl species.fasta
- Suppl files/suppl. Table S1.xlsx
- Wittlake et al_final Suppl information.pdf
