# Supplementary material for: The Evolutionary History of Vertebrate Adhesion GPCRs and Its Implication on Their Classification
Source: Int J Mol Sci. 2021 Oct 30;22(21):11803. doi: 10.3390/ijms222111803 (PMC8584163; doi:10.3390/ijms222111803)
Supplement: Supplementary file 1 [file ijms-22-11803-s001.zip › Suppl files/Suppl species.fasta]

>Ailuropoda_melanoleuca (ENSAMEP00000014215)
---LAAITYVGLGLSLLCLLLAALTFLLCKAIQNTSTSLHLQLSICLFLAHLLFLTAIDRTEIKVL--CAIIAGALHYLY
LASFTWMLLEGLNLFLTARNLTVVNYS-SASRVMKKLMFPVGYGAPAIIVAISAASRPHLYGTPTRCWLHTDKGFIWTFL
-GPVCTI----FSINLAFFLMTF------------WIVKNKLSSLDRDVSTL--QNTR-MLTFKATAQLL-ILGCTWCLG
IL---QVGPAAH-VMAYLFTIVNSLQGVFLFLVYCLLSQQVREQYKKWFK
>Bos_indicus (ENSBIXP00000024928)
---LTVITYVGLSLSLLCLLLVALTFLLCKAIQNTSTSLHLQLSLCLFLAHLLFLTAIDRTESKVL--CAFIAGALHYLY
LASFTWMLLVGLHLFLSARNLTVVNYS-GINRFMKKAMFPVGYGVPAVIVAISAASRPHLYGTPTSCWLHSEKGFKWGFL
-GPVCAI----FSVNLAFFLMTL------------WILKRKLCSLNSEVSTL--QDTR-MLTFKATAQLF-ILGCTWFLG
IL---QVGPTAH-VMAYLFTIINSLQGVFIFLVYCLLSQQVREQYRKWLK
>Bos_indicus (ENSBIXP00000024955)
---LTVITYVGLSLSLLCLLLAVLTFLLCKAIQNTSTSLHLQLSLCLFLAHLLFLTAIDRTESKVL--CAIIAGALHYLY
LASFTWMLLVGLHLFLSARNLTVVNYS-GINRFMKKAMFPVGYRVPAVIVAISAASRPHLYGTSTSCWLHSEKGFKWGFL
-GPVCAI----FSVNLAFFLMTL------------WILKRKLCSLNSEVSTL--QNTR-MLTFKATAQLF-ILGCTWFLG
IL--------AR-VMAYLFTIINSLQGVLIFLVYCLLSQQAREQYRKWLK
>Bos_indicus (ENSBIXP00000025030)
---LTVITYVGLSLSLLCLLLAALTFLLCKAIQNTSTSLHLQLSLCLFLAHLLFLTAIDRTESKVL--CAIIAGALHYLY
LASFTWMLLVGLHLFLSARNLMVVNYS-GINRFMKKAMFPVGYGVPAVIVAISAASRPHLYGTSTSCWLHSEKGFKWGFL
-GPVCAI----FSVNLAFFLMTL------------WILKRKLCSLNSEVSTL--QDTR-MLTFKATAQLF-ILGCTWFLG
IL---QVGLAAR-VMAYLFTIINSLQGVFIFLVYCLLSQQVREQYRKWLK
>Bos_indicus (ENSBIXP00005015642)
---LTVITYVGLSLSLLCLLLAVLTFLLCKAIQNTSTSLHLQLSLCLFLAHLLFLTAIDRTESKVL--CAIIAGALHYLY
LASFTWMLLVGLHLFLSARNLTVVNYS-SINRFMKKAMFPVGYGVPAVIVAISAASRPHLYGTSTSCWLHSEKGFKWGFL
-GPVCAI----FSVNLAFFLMTL------------WILKRKLCSLNSEVSTL--QNTR-MLTFKATAQLF-ILGCTWFLG
IL---QVGLAAR-VMAYLFTIINSLQGVFIFLVYCLLSQQVREQYRKWLK
>Bos_indicus (ENSBIXP00005037511)
---LTVITYMGLSLSLLCLFLAALTFLLCKAIQSISTSLHLQLSLCLFLAHLLFLTAIDRTESKVL--CAIIAGALHYLY
LASFTWMLLEGLQLFLTARNLTVVNYS-SANRFMKKLTFPVGYGVPAVIVAISSASRPHLYGTPKRCWLSTEKGFVWTFL
-GPVCTI----FSINLVFFLITF------------WIVKKKLSSLNSDVSTL--RKTR-MLTFKATAQLF-ILGCTWCLG
IL---QVGPAPH-VMAYLFTIINSLQGFFIFLVYCLLSQQVQEQYKIWFK
>Bos_taurus (ENSBTAP00000057233)
---LTVITYMGLSLSLLCLFLAALTFLLCKAIQSISTSLHLQLSLCLFLAHLLFLTAIDRTESKVL--CAIIAGALHYLY
LASFTWMLLEGLQLFLTARNLTVVNYS-SANRFMKKLTFPVGYGVPAVIVAISSASRPHLYGTPKRCWLSTEKGFVWTFL
-GPVCTI----FSINLVFFLITF------------WIVKKKLSSLNSDVSTL--RKTR-MLTFKATAQLF-ILGCTWCLG
IL---QVGPAPH-VMAYLFTIINSLQGFFIFLVYCLLSQQVQEQYKIWFK
>Canis_lupus_dingo (ENSCAFP00000024120)
---LPVITYVGLGLSLLCLLLAALTFLLCKAIQNTSTSLHLQLLICLFLAHLLFLMAIDRTEIKVL--CSIIAGALHYLY
LASFTWMLLEGLHLFLTARNLMVVNYS-SVSMLMKKLMYPVGYGVPTLIVAISAASRSHLYGT-------RPMHFCALLL
--SFCTI----FSVNLGFFLMTL------------WILKSKLSSLNSDVSTL--QNTR-MLTFKAIAQLF-ILGCTWCLG
IL---QVGPAAH-VMAYLFTIINSLQGVFIFLVYCLLSQQVREEYGKWFK
>Canis_lupus_dingo (ENSCAFP00020009337)
---LPVITYVGLGLSLLCLLLAALTFLLCKAIQNTSTSLHLQLSICLFLAHLLFLMAIDRTEIKVL--CSIIAGALHYLY
LASFTWMLLEGLHLFLTARNLMVVNYS-SVSMLMKKLMYPVGYGVPTLIVAISAASRSRLYGTRTRCWLNPEERFIWSFL
-GPVCTI----FSVNLGFFLMTL------------WILKSKLSSLNSDVSTL--QNTR-MLTFKAIAQLF-ILGCTWCLG
IL---QVGPAAH-VMAYLFTIINSLQGVFIFLVYCLLSQQVREEYGKWFK
>Canis_lupus_dingo (ENSCAFP00020009359)
---LAMITYVGLGLSLLCLFLAALTFLLCKAIQNTSTSLHLQLSICLFLAHLLFLVAIDRTEIKVL--CSIIAGALHYLY
LASFTWMLLEGLHLFLTARNLKVVNYS-SVNRFMKKLMFPVGYGVPAIIMAISAASRPHLYGTPTRCWLNQEKRFIWSFL
-GPVCAI----VSVNLAFFLMTL------------WILKSKLSSLNTFFLFL----PR-MLTFKATAQLL-ILGCTWCLG
IL---QVGPAAH-VMAYLFTIINSLQGVFIFLVYCLLSQQVREQYRKLFK
>Canis_lupus_dingo (ENSCAFP00020009429)
---LAVITYMGLSLSLLCLLLAALTFLLCKAIQNTSTSLHLQLSICLFLAHLLFLIAIDQTKIKVL--CSIIAGALHYLY
LASFTWMLLEALHLFLTARNLKVINYS-SVSMLMKKLMFPVGYGVPAVIVAISAASRPHLYGTPTRCWLHTDKGFIWTFL
-GPICTI----FSINLAFFLMTF------------WIVKKNLSSLNRDVSTL--RNTR-MLTFKATAQLF-ILGCTWCLG
VL---QVGPAAH-IMAYLFTIINSLQGVFIFLVYCLLSHQVREQYKKWFK
>Capra_hircus (ENSCHIP00000018279)
---LTVITYVGLSLSLLCLLLAALTFLLCKAIQNTSTSLHLQLSLCLFLAHLFFLTAFDRTENKVL--CAIIAGALHYLY
LASFTWMLLVGLHLFLSARNLTVVNYS-SINRFMKKAMFPVGYGVPAVIVAISAASRPHLYGTPTSCWLHSEEGFKWGFL
-GPVCAI----FSVNLAFFLMTL------------WILKSKLCSLNSEVSTL--QNTR-MLTFKATAQLF-ILGCTWFLG
LL---QVGPAAH-VMAYLFTIINSLQGVFIFLVYCLLSKQVREQYRKWLE
>Capra_hircus (ENSCHIP00000022171)
---LTVITYVGLSLSLLCLLLAALTFLLCKAIQNTSTSLHLQLSLCLFLAHLLFLTAFDRTENKVL--CAVIAGALHYLY
LASFTWMLLVGLHLFLSARNLTVVNYS-GINRFMKKAMFPVGYGVPAVIVAISAASRPHLYGTPTSCWLHSEEGFKWGFL
-GPVCAI----FSVNLAFFLMTL------------WILKSKLCSLNSEVSTL--QNTR-MLTFKATAQLS-ILGCTWFLG
LL---QVGPAAH-IMAYLFTIINSLQGVFIFLVYCLLSQQVREQYRKWLE
>Dasypus_novemcinctus (ENSDNOP00000014369)
---LSVITYVGLGLSLLCLFLAALTFIPCKAIQNTSTSLHLQLSICLFLAHLLFLMGINQTELKVL--CAIIAGALHYLY
LAAFAWMLLEGLHLFLTARNLTVLNYS-SVGRFMKKSMFPVGYGVPAVVVAISAASRPHLYGTSARCWLHTDNGFIWTFL
-GPVCAI----FSINLAFFLMT-------------WIVKNKLSSLNGDVSTL--QNTR-MLTFKALAQLF-ILGCTWCLG
IL---QVGPAAH-VMAYLFTIINSLQGVFIFLVYCLFSQQVREQYRNLSK
>Dasypus_novemcinctus (ENSDNOP00000019529)
---LAVITYVGLGLSLLCLFLAALTFVLCKAIQNTSTSLHLQLSICLFLAHLLFLTGIDRIEPKVL--CAIIAGTLHYLY
LAAFAWMLLEGLHLFLMARNLTVLNYS-SVSRFMKKSMFPVGYGVPAVVVTISAASRPHLYGTPKRCWLHTDNGFIWAFL
-GPVCAI----FSINLAFFLMTF------------WIVKTKLFSLNSEVSTL--QNTR-MLAFKATAQLF-ILGCTWCLG
ML---QVGPAAH-VMLYLFTIVNSLQGVFIFLVYCLLSQQVREQYRNWFK
>Equus_asinus_asinus (ENSEASP00005018680)
---LDVITYVGLSLSLLCLLLAALTFLLCRAIQNTSTSLHLQLSLCLFLAHLLFLTAIDRTEIKVL--CALIAGALHYLY
LASFTWMLLEGLHLFLTARNLTVVNYS-SVSRFMKWLMFPVGYGVPAVIVAISAASRPHLYGTSTRCWLNTDKGFIWAFL
-GPVCTI----FSINLAFFLMTF------------WIVKNKLSSLNSDVSTL--KNTR-RLTFKATAQLF-ILGCTWCLG
IL---QVGPAAR-VMAYLFTIINSLQGVFIFLVHCLLSQQ--QQYRKWFK
>Equus_caballus (ENSECAP00000008674)
---LAVITHVGLSLSLLCLLLAALTFLLCRAIQNTSTSLHLQLSLCLFLAHLLFLTAMDRTEIQVL--CSVIAGALHYLY
LASFTWMLLAGLHLFLTARNLTVVNYS-SVSRFMKKLMFPVGYGVPAVIVAISAASRPDLYGTPTRCWLRSESGFIWGFL
-GPVCAI----FSVNLAFFLMTL------------WILKSRLSLLNSDVSTL--QNTR-MLTFKATAQLF-ILGCTWCLG
IL---QVGPAAH-VMAYFFTIINSLQGVSIFLVYCLLSQQVREQYGKWLK
>Equus_caballus (ENSECAP00000018722)
---LDVITHVGLSLSLLCLLLAALTFLLCRAIQNTSTSLHLQLSLCLFLAHLLFLTAIDRTEITVL--CAIIAGALHYLY
LASFTWMLLEGLHLFLTARNLTVVNYS-SVSRFMKKLMFPVGYGVLAVIVVISAASRPRLYGTSTRCWLRSESGFIWGFL
-GPVCAI----FSVNLAFFLMTL------------WILKSRLSPLNR-VSFL--LLHK-MLTFKATAQLF-ILGCTWCLG
IL---QVRPAAH-VMAHLFTIINSLQGVFIFLVYCLLSQQVRKQYGKWFK
>Equus_caballus (ENSECAP00000045653)
---LDVITYVGLSLSLLCLLLAALTFLLCRAIQNTSTSLHLQLSLCLFLAHLLFLTAIDRTEIKVL--CALIAGALHYLY
LASFTWMLLEGLHLFLTARNLTVVNYS-SVSRFMKWLMFPVGYGVPAVIVAISAASRPHLYGTSTRCWLRSESGFIWGFL
-GPVCAI----CSVNLAFFLMTL------------WMLKSRLSSLNSDVSTL--QDTR-MLTFKATAQLF-ILGCTWCLG
IL---QVGPAAR-VMAYLFTIINSLQGVFIFLVYCLLRQQVREQYGKWFK
>Equus_caballus (ENSECAP00000051552)
---LAVITHMGLSLSLLCVLLAALTFLLCRAIQNISTSLHLQLSLCLFLIQVLTLS--QWTLSPVL--CAIIVGALHYLY
LASFTWMLLEGLHLFLTVRNLMVVNYS-SVSRFMKKLMSPVGYGVPAVIVAISAASRPDLYGTTTRCWLRSESGFRWGFL
-GPVCAI----FSVNVVFFLMTL------------WMLKSRLSSLNSDVSTL--QDTR-MLTFKAIAQLF-ILGCTWCLG
IL---QVGSAAR-VMAYLFTIINSLQGVSIFLVYCLLSQQVREQYGKWFK
>Erinaceus_europaeus (ENSEEUP00000005933)
---LDVITYVGLSLSLLCLLLAALTFLLCKAIQNTSTSIHLQLSLCLSLAHLLFLTAIDRTEIRVL--CAIIAGALHYLY
LAAFTWMLLEGLNLFLTARNLMVVNYS-SVNRAMKKFMFPVGYGVPAVIVGVSAASRPHLYGTPDRCWLHTGGQLIWAFL
-GPIGVT----VFMNLTLFLLTF------------WIVRSKLSSLNSDVSTI--QNTR-MLTFKATAQLV-ILGCTWCLG
LL---QVGPATK-LLAYLFTIVNTLQGVFIFLVYCLLNQQVREQYGKWFR
>Felis_catus (ENSFCAP00000038294)
---LAVITYVGLGLSLLCLLLAALTFLLCKAIQNTSTSLHLQLSICLFLAHLLFLTAIDQTKIKLL--CAIIAGALHYLY
LASFTWMLLEGLHLFLTARNLMVVNYS-SMSRFTKRLMFPVGYGVPALIVAVSAASRPSLYGTPTRCWLHTEKGFVWTFL
-GPVCTI----FSINLAFFLMTF------------WIVRNKLSSLNRDVSTL--QNTR-MLTFKATAQLL-ILGCTWCLG
LL---QVGPAAR-VIAYLLTIINSLQGMFIFLVYCLLSQQVREQYGKWFR
>Felis_catus (ENSFCAP00000054981)
---LVVITYVGLGLSLLCLLLAALTFLLCKAIQNTSTSLHLQLSICLFLAHLLFLTAIDQTKIKLL--CAIIAGALHYLY
LASFTWMLLEGLHLFLTARNLMVVNYS-SVSRLMKRLMFPVGYGVPALIVAISAASRPSLYGTPISCWLHPEKMFIWSFL
-GPVCVV----ISVNLVLFFMTL------------WILQSKLSSLNSDVSTL--QNTR-MLTFKATAQLL-ILGCTWCLG
LL---QVGPAAR-VMAYLFTIINSLQGMFIFLVYCLLSQQVWEQYRKWFR
>Gorilla_gorilla (ENSGGOP00000012837)
---LTVITYMGLSVSLLCLLLAALTFLLCKAIQNTSTSLHLQLSLCLFLAHLLFLVAIDQTGHKVL--CSIIAGTLHYLY
LAAFTWMLLEALYLFLTARNLTVVNYS-SINRFMKKLMFPVGYGVPAVTVAISAASRPHLYGTPSRCWLQPEKGFIWGFL
-GPVCAI----FSVNLVLFLVTL------------WILENRLSSLNSEVSTL--RNTR-MLAFKATAQLF-ILGCTWCLG
IL---QVGPAAR-VMAYLFTIINSLQGVFIFLVYCLLSQQVRKQYGKWSK
>Microcebus_murinus (ENSMICP00000044346)
---LAVVTYVGLGLSLLCLLLAALTFLLCRAIQNTSTSLHLQLSLCLFLAHLLFLTAIDRTEPQAL--CALVAGALHYLY
LAAFAWMLLEGLHLCLAARNLTVANYS-GTNRRVRKLMFPVGYGVPAVIVAISAASHPHLYGTPARCWLNPEKGFIWAFL
-GPVCAI----FSVNLAFFLMTL------------WILKSKLSSLNSEVSTL--QNTR-MLTFKATAQLC-ILGCTWCLG
ML---QVGPAAQ-VMAYLFIIINSLQGVLIFLVYCLLSQQVREQYRKWFK
>Myotis_lucifugus (ENSMLUP00000006870)
---LAVITYVGLSLSLLCLLLAALTFLLCKAIQNTSTSLHLQLSLCLFLAHLLFLTAIDRTEPKVL--CAIIAGALHYLY
LASFTWMLLEGLHLFLTTRNLTVVNYS-NVSRFMKKFMLPVGYGVPAVIVAISAASRPHLYGTPARCWLHPEKGFIWGFL
-GPVCVI----LFVNLAFFLMTL------------WILKSKLSSLNSDVSTL--KNTR-MLTFKAIAQLF-ILGCTWCLG
IL---QVGPAAH-AMAYLFTIINSLQGVFIFLVYCLLSQQVREQYRKCWK
>Myotis_lucifugus (ENSMLUP00000017762)
---LAVITYVGLSLSLLCLLLAALTFLLCKAIQNTSTSLHLQLSLCLFLAHLLFLTAIDRTEPKVL--CAIIAGALHYLY
LASFTWMLLEGLHLFLTARNLMVVSYS-NVSKFMKKFMFPVGYGVPAVIVAISAAFRPHLYGTPARCWLHPEKGFIWGFL
-GPVCAI----LFVNLAFFLMTL------------CILKSKLSSLNSDVSTL--KNTR-MLTFKAIAQLF-ILGCTWCLG
IL---QVGPAAH-AMAYLFTIINSLQGVFIFLVYCLLSQQVREQYRKWLK
>Myotis_lucifugus (ENSMLUP00000018226)
---LAVITYLGLSLSLLCLFLAALTFLLCKAIQNTCTSLHLHLSLCLFLAHLLFLTAIDSTENKVL--CAIIAGALHYLY
LASFTWMLLEGLHLFLTARNLTVVNYS-SMSRFMKKFMLPVGYGVPAVIVVISAASRPHLYGTPARCWLSTQKGFIWTFL
-GPVCTI----FSINLAFFLMTF------------WILKTKLSSLNRDVSTL--QNTR-MLTFKATAQLF-ILGCTWCLG
IL---QVGPAAH-AMAYLFTIINSLQGVFIFLVYCLLSQQVQEQYRKWLK
>Myotis_lucifugus (ENSMLUP00000021458)
---LAVITYVGLSLSLLCLLLAALTFLLCKAIQNTSTSLHLQLSLCLFLAHLLFLTAIDRTEPKVL--CAIIAGALHYLY
LASFTWMLLEGLHLFLTARNLMVVNYS-SVSKFMKKFMLPVGYGVPAVIVAISAVSRPHLYGTPTRCWLHPEKGFIWGFL
-GPVCAI----LFVNLAFFLMTL------------WILKSKLSSLNSDVSTL--QNTR-MLTFKAIAQLF-ILGCTWCLG
LL---QMGPAAH-AMAYLFTIINSLQGVFIFLVYCLLNQQVREQYRKWWK
>Myotis_lucifugus (ENSMLUP00000022423)
---LAVITYVGLSLSLLCLLLAALTFLLCKAIQNTSTSLHLQLSLCLFLAHLLFLTAIDRTEPKVL--CAIIAGALHYLY
LASFTWMLLEGLHLFLTTRNLTVVNYS-SVSRFMKKLMLPVGYGVPAVIVAISAASRPHLYGTPARCWLHPEKGFIWGFL
-GPVCAI----LFVNLALFLMTL------------WILKSKLSSLNSDVSTL--KNTR-MLTFKAIAQLF-ILGCTWCLG
IL---QVGPAAQ-AMAYLFTIINSLQGVFIFLVYCLLSQQVQEQYRKWWK
>Marmota_marmota (ENSMMMP00000025265)
---LDFITCVGLGVSLLCLVLAALTFLLCRAIQNTSTSLHLQLSLCLLLAHLLFLTAIDRTQPKVL--CAVTAGALHYLY
LASFTWMLLEGLFLFLTARNLTVLSSS-SRNRLMRRLMFPVGYGVPAAIVAVSAAARPHLYGTPARCWLNPEQGFVWGFL
-GPACAI----SCVNLVFFLMTL------------WIVKSKLSSINRDVSTL--QNTR-MLTFKAMAHLF-ILGCTWCLG
VL---QVGPMAP-IMAYLFTIVNSLQGVFIFLVYCLLSQQVREQYRTWLK
>Marmota_marmota (ENSMMMP00000025353)
---LDFITCVGLGVSLLCLVLAALTFLLCRAIQNTSTSLHLQLSLCLLLAHLLFLTAIDRTQPEVL--CAVTAGALHYLY
LASFTWMLLEGLFLFLTARNLTVLSSS-SRNRLMRRLMFPVGYGVPAAIVAVSAAARPHLYGTPARCWLRPEQGFMWGFL
-GPVCAI----SSVNMVFFLMTL------------CIVKSKLSSINRDVSTL--QNTR-VLTFKAMAHLF-ILGCTWCLG
VL---QVGSLAP-VMAYLFTIVNSLQGVFIFLVYCLLSQQVQEQYRTWLK
>Marmota_marmota (ENSMMMP00000025395)
---LDFITCLGLGVSLLCLVLATLTFLLCRAIQNTSTSLHLQLSLCLLLAHLLFLTAIDRTQPKVL--CAVTAGALHYLY
LASFTWMLLEGLFLFLTARNLTVLSSS-SRNRLMRRLMFPVGYGVPAAIVAVSAAARPHLYGTPARCWLRPEQGFMWGFL
-GPVCAI----SSVNMVFFLMTL------------CIVKSKLSSINRDVSTL--QNTR-VLTFKAMAHLF-ILGCTWCLG
VL---QVGSLAP-VMAYLFTIVNSLQGVFIFLVYCLLSQQVQEQYRTCLK
>Macaca_mulatta (ENSMMUP00000062538)
---LTVITYMGLSLSLLCLLLAALTFLLCKAIQNISTSLHLQLSLCLLLAHLLFLMAIDRTEHEVL--CAIIASALHYLY
LAAFTWMLLEALYLFLTARNLMVVNYS-SINRFTKKLMFPVGYGVPAVTVAISAASRPHLYGTPSRCWLQPEKGFIWGFL
-GPVCAI----FSVNLALLLVTL------------WILKNRLSSLNNEVSTL--QNTR-MLAFKATAQLF-ILGCTWCLG
IL---QVGPAAR-VMAYLFTIINSLQGVFIFLVYCLLSQQVREQYRKWSK
>Macaca_nemestrina (ENSMNEP00000043599)
---LTIITYVGLSLSLLCLLLAALTFLLCKAIQNTSTSLHLQLSLCLFVAHLLFLVGIDQTESKVL--CAIIAGALHYLY
LAAFTWMLLEGLHLFLTARNLTVVNYS-SINRLMKWIMFPVGYGVPAVTVAISAASRPHLYGTADRCWLHLDQGFIWGFL
-GPVCAI----FSVNLVFFILVF------------WILKRKLSSLNSDVSTI--QNTR-MLAFKATAQLF-ILGCTWCLG
FL---QVGPAAQ-VMAYLFTIINSLQGFFIFLVYCILSQQVQKQYQKWFR
>Mustela_putorius_furo (ENSMPUP00000002890)
---LAVITYLGLGLSLLCLLLAALTFLLCKTIQNTSTSLHLQLSICLFLAHLLFLMAIDWTEIKVL--CAIIAGALHYLY
LASFTWMLLEGLNLFLTARNLTVVNYS-SVSSIMKKFMFPVGYGVPAIIVAISAASRPHLYGTPTRCWLHTNKGFIWTFL
-GPVCTI----FSINLVFFLMTF------------WIVKNKLSSLNSEVSTL--QNTR-MLTFKATAQLL-ILGCTWCLG
IL---QVGPAAH-VMAYLFTIINGLQGVFIFLVYCILNQQVREQYKKWFK
>Neovison_vison (ENSNVIP00000007766)
---LAVITHVGLGISLLCLLLAALTFLLCKAIQNTSTSIHLQLSICLFLAHLLFLTAIEQTEIKVL--CAIIAGALHYLY
LASFTWMLLEGLNLFLTARNLMVVNYS-SVRRFMKKIMFPVGYGVPAIIVAISAASRPYLYGTPTRCWLHTGKRFIWSFL
-GPVCAI----FSVNLVFFLMTL------------WLLKSKLSSLNSDVSTL--QNTR-MLTFKTTAQLI-ILGCTWCLG
IL---QVGPAAH-VMAYLFTIINSLQGFFIFLVYCLLSQQVREQYKKWFK
>Oryctolagus_cuniculus (ENSOCUP00000026734)
---LRSVTRVGLALSLLCLLLAALTFLLCRTIQNTSTSLHLHLSLCLFLAHLLFLTGIDQTQPKVL--CATIAGALHYLY
LASFTWMLLEGLHLLLTARNLTVLNYSRGGSRLTKQLLLPVGYGVPAVMVAVSAVARPQLYGTPARCWLNSEKGFLWGFL
-GPVCAV----FLINLAFFLMTL------------WILQSKLSSLSRDVSTFQHQNTR-TLTFKAMAQLV-ILGCTWGLG
FL---QVGPAAR-VMAYLFTGINTLQGVFIFLVYCILSQPVSPTPPRPCP
>hs_ADGRE2
---LTVITYMGLSVSLLCLLLAALTFLLCKAIQNTSTSLHLQLSLCLFLAHLLFLVAIDQTGHKVL--CSIIAGTLHYLY
LATLTWMLLEALYLFLTARNLTVVNYS-SINRFMKKLMFPVGYGVPAVTVAISAASRPHLYGTPSRCWLQPEKGFIWGFL
-GPVCAI----FSVNLVLFLVTL------------WILKNRLSSLNSEVSTL--RNTR-MLAFKATAQLF-ILGCTWCLG
IL---QVGPAAR-VMAYLFTIINSLQGVFIFLVYCLLSQQVREQYGKWSK
>Papio_anubis (ENSPANP00000030945)
---LTVITYMGLSLSLLCLLLAVLTFLLCKAIQNTSTSLHLQLSLCLLLAHLLFLVAIDRTEHEVL--CAIIAGALHYLY
LAAFTWMLLEALYLFLTARNLMVVNYS-SINRFTKKLMFPMGYGVPAVIVAISAASRPHLYGTPSHCWLQPEKGFIWGFL
-GPVCAI----FSVNLALLLVTL------------WILKNRLSSLNNEVSTL--QNTR-MLAFKATIQLF-ILGCTWCLG
VL---QVGPAAQ-VMAYLFTIINSLQGVFIFLVYCLLSQQVREQYRKWSK
>Propithecus_coquereli (ENSPCOP00000029116)
---LTIITYVGLGLSLLCLLLAALTFLLCKAIQNTSTSLHLQLSLCLFLAHLLFLTAIDRTEPKVL--CAIIAGALHYLY
LASFTWMLLEGLHLFLTARNLTVVNYS-SGSRFMRKLTFPVGYGIPAVIVAISAASHPHLYGTPARCWLNPEKGFIWGFL
-GPVCAI----VSVNLAFFLMTL------------WILKSRLSSLNSEVSTL--QNTR-MLTFKATAQLF-ILGCTWCLG
ML---QVGPAAQ-VMACLFTVTNTLQGVFIFLVYCLLSQQVREQYRKWFK
>Pan_paniscus (ENSPPAP00000042933)
---LTVITYMGLSFSLLCLLLAALTFLLCKAIQNTSTSLHLQLSLCLFLAHLLFLVAIDQTGHKVL--CSIIAGTLHYLY
LAAFTWMLLEALYLFLTARNLTVVNYS-SINRFMKKLMFPVGYGVPAVTVAISAASRPHLYGTPSRCWLQPEKGFIWGFL
-GPVCAI----FSMNLVLFLVTL------------WILKNRLSSLNSEVSTL--RNTR-MLAFKATAQLF-ILGCTWCLG
IL---QVGPAAR-VMAYLFTIINSLQGVFIFLVYCLLSQQVREQYGKWSK
>Panthera_pardus (ENSPPRP00000002553)
---LVVITYVGLGLSLLCLLLAALTFLLCKAIQNTSTSLHLQLSICLFLAHLLFLTAINQTKIKLL--CAIIAGALHYLY
LASFTWMLLEGLHLFLTARNLTVVNYS-SMSRFMKRLMLPVGYGVPALIVAISAASRPSLYGTPTRCWLHTDKGFVWTFL
-GPVCTI----FSINLAFFLMTF------------WIVKNKLSSLNRDVSTL--QNTR-MLTFKATAQLL-ILGCTWCLG
VL---QVGPAAR-VMAYLFTIINSLQGAFIFLVYCLLSQQVREQYGKWFR
>Panthera_pardus (ENSPPRP00000004770)
---LAVITYVGLGLSLLCLLLAALTFLLCKAIQNTSTSLHLQLSICLFLAHLLFLTAIDQTKIKLL--CAIIAGALHYLY
LASFTWMLLDGLHLFLTARNLTVVNYT-SVSRFMKRLMFPVGYGVPALIVAISAASRPSLYGTPTRCWLHTDKGFVWTFL
-GPVCTI----FSINLAFFLMTF------------WIVKNKLSSLNRDVSTL--QNTR-MLTFKATAQLL-ILGCTWCLG
VL---QVGPAAR-VMAYLFTIINSLQGAFIFLVYCLLSQQVREQYGKWFR
>Panthera_pardus (ENSPPRP00000024917)
---MVVITYVGLGLSLLCLLLAALTFLLCKAIQNTSTSLHLQLSICLFLAHLLFLTAINQTKIKLL--CAIIAGALHYLY
LASFTWMLLEGLHLFLTARNLMVVNYS-SVSRFMKRLMFPVGYGVPALIVAISAASRPYLYGTPTSCWLHPAKMFIWSFL
-GPVCVI----ISVNLVLFFMTL------------WILQSKLSSLNSDVSTL--QNTR-MLTFKTTAQLL-ILGCTWCLG
VL---QVGPAAR-VMAYLFTIINSLQGAFIFLVYCLLSQQVREQYGKWFR
>Piliocolobus_tephrosceles (ENSPTEP00000038960)
---LTVITYMGLSLSLLCLLLAALTFLLCKAIQNTSTSLHLQLSICLFLAHLLFLVAIDRTEHEVP--CAIIAGALHYLY
LAAFTWMLLEALYLFLTARNLMVVNYS-SVNRFTKQLMFPVGYGVPAVIVAISAASRPHLYGTPSRCWLQPEKGFIWGFL
-GPVCTI----FSVNLALLLVTL------------WILKNRLSSVNNEVSTL--QNTR-MLAFKATAQLF-ILGCTWCLG
IL---QVGPAAQ-VMAYLFTIINSLQGVFIFLVYCLLSQQVREQYRKWSK
>Panthera_tigris (ENSPTIP00000014046)
---LVVITYVGLGLSLLCLLLAALTFLLCKAIQNTSTSLHLQLSICLFLAHLLFLTAIDQTKIKLL--CAIIAGALHYLY
LASFTWMLLDGLHLFLTARNLTVVNYT-SVSRFMKRLMFPVGYGVPALIVAISAASRPSLYGTPTRCWLHTDKGFVWTFL
-GPVCTI----FSINLAFFLMTF------------WIVKNKLSSLNRDVSTL--QNTR-MLTFKAMAQLL-ILGCTWCLG
VL---QVGPAAR-VMAYLFTVINSLQGAFIFLVYCLLSRQVREQYGKWFR
>Panthera_tigris (ENSPTIP00000015592)
---LVVITYVGLGLSLLCLLLAALTFLLCKAIQNTSTSLHLQLSICLFLAHLLFLTAIDQTKIKLL--CAIIAGALHYLY
LASFTWMLLEGLHLFLTARNLMVVNYS-SVSRFMKRLMLPVGYGVPALIVAISAASRPSLYGSPTSCWLHPAKMFIWSFL
-GPVCVI----ISVNLVLFFMTL------------WILQSKLSSLNSDVSTL--QNTR-MLTFKATAQLL-ILGCTWCLG
VL---QVGPAAR-VMAYLFTVINSLQGAFIFLVYCLLSRQVREQYGKWFR
>Pan_troglodytes (ENSPTRP00000064107)
---LTVITYMGLSVSLLCLLLAALTFLLCKAIQNTSTSLHLQLSLCLFLAHLLFLVAIDQTGHKVL--CSIIAGTLHYLY
LAAFTWMLLEALYLFLTARNLTVVNYS-SINRFMKKLMFPVGYGVPAVTVAISAASRPHLYGTPSRCWLQPEKGFIWGFL
-GPVCAI----FSMNLVLFLVTL------------WILKNRLSSLNSEVSTL--RNTR-MLAFKATAQLF-ILGCTWCLG
IL---QVGPAAR-VMAYLFTIINSLQGVFIFLVYCLLSQQVREQYGKWSK
>Pteropus_vampyrus (ENSPVAP00000012193)
---LAVFTYMGLSLSLLCLLLAALTFLLCKAIQNTSTSLHLQLSLCLFLAHLLFLMAIDRTEIKVL--CAIIAGTLHYLY
LASFTWMLLEGLNLFLTARNLTVVNYS-SVSRFMKKFMFPVGYGVPAVIVAISAASRPHLYGTSTRCWLHTQKGFIWTFL
-GPVCII----FSINLAFFLMTF------------WILKIKLSSLNSDVSTL--QNTR-MLTFKVTAQLF-ILGCTWCLG
IL---QVGPTAH-AMAYLFTIINSLQGVFIFLVYCLLSQQVRKQYRKWLK
>Rhinopithecus_bieti (ENSRBIP00000038069)
---LTVITYIVLSLSLLCLLLAALTFLLCKAIQNTSTSLHLQLSLCLFLAHLLFLVAIDRTEHEVL--CAIIAGALHYLY
LAAFTWMLLEALYLFLTARNLMVVNYS-SINRFTKKLMFPVGYGVPAVIVAISAASRPHLYGTPSRCWLQPEKGFIWGFL
-GPACAI----FSVNLALLLVTL------------WILKNRLSSVNNEVSTL--QNTR-MLAFKATAQLF-ILGCTWCLG
IL---QVGPAAR-VMAYLFTIINSLQGVFIFLVYCLLSQQVREQYRKWSK
>Rhinopithecus_roxellana (ENSRROP00000021933)
---LTVITYIVLSLSLLCLLLAALTFLLCKAIQNTSTSLHLQLSLCLFLAHLLFLVAIDRTEHEVL--CAIIAGALHYLY
LAAFTWMLLEALYLFLTARNLMVVNYS-SINRFTKKLMFPVGYGVPAVIVAISAASRPHLYGTPSRCWLQPEKGFIWGFL
-GPACAI----FSVNLALLLVTL------------WILKNRLSSVNNEVSTL--QNTR-MLAFKATAQLF-ILGCTWCLG
IL---QVGPAAR-VMAYLFTIINSLQGVFIFLVYCLLSQQVREQYRKWSK
>Spermophilus_dauricus (ENSSDAP00000008931)
---LSVITCVGLGVSLLCLVLAALTFLLCRAIQNTSTSLHLQLSLCLLLAHLLFLTAIDRTQPKVL--CAVTAGALHYLY
LASFTWMLLEGLFLFLTARNLTVLSSS-SRNRLMRKLMFPVGYGVPAAIVAVSAAARPHLYGTPARCWLRPEQGFMWGFL
-GPVCAI----SSVNMVFFLMTL------------CIVKSKLSSINRDVSTL--QNTK-VLTFKAMAHLF-ILGCTWCLG
VV---QVGSLAP-VMAYLFTIVNSLQGVFIFLVYCLLSQQVQEQYRKWFK
>Spermophilus_dauricus (ENSSDAP00000008979)
---LSVITCVGLGVSLLCLVLAALTFLLCRAIQNTSTSLHLQLSLCLLLAHLLFLTAIDRTQPKVL--CAVTSGALHYLY
LASFTWMLLEGLFLFLTARNLTVLSYS-SRNRLMRRLMFPVGYGVPAAIVAVSAAARPHLYGTPARCWLNPKNGFVWGFL
-GPACAI----SCVNMVFFLMTL------------CIVKSKLSSINRDVSTL--QNTK-MLTFKAMAQLF-ILGCTWCLG
VL---QVGPMAS-FMAYLFTIVNSLQGVFIFLVYCLLSQQVQEQYRKWFK
>Spermophilus_dauricus (ENSSDAP00000023233)
---LSVITCVGLGVSLLCLVLAALTFLLCRAIQNTSTSLHLQLSLCLLLAHLLFLTAIDRTQPKVL--CAVTAGALHYLY
LASFTWMLLEGLFLFLTARNLTVLSSS-SRNRLMRRLMFPVGYGVPAAIVAVSAAARPHLYGTPARRKLIRENRFLW--L
-GASSFFCMGFLKVNLVFFLMTL------------WIVKSKLSSINRDVSTL--QNTRYLLTF----QIF-TYCCVILLC
VL---QVGSLAP-VMAYLFTIVNSLQGVFIFLVYCLLSQQVQEQYRTWLK
>Sus_scrofa (ENSSSCP00000032838)
---LTVISYVGLSLSLLCLLLAVLTFLFCKAIHNTSTSLHLQLSICLFLAHLLFLTAIDRTEIKVL--CSIIAGALHYLY
LASFTWMLLEGLHLFLTARNLIVVNYS-SVNKFMKKLMFPVGYGVPAVIVTISAASQPYLYGTPTSCWLNSKKGFKWSFL
-GPVCSI----FSVNLVFFLVTL------------WMLKSKLSSLNSDVSTL--QNTR-KLTFKATAQLF-ILGCTWCLG
IL---QVGPAAH-VMAYLFTIINSLQGVFIFLVYCLLNQQVRKQYGEWFK
>Sus_scrofa (ENSSSCP00000057265)
---LNVITYIGLTLSLLCLLLAALTFLLCKPIQNTSTSLHLQLSICLFLAHLLFLIAIDRTEIKVL--CSIIAGALHYLY
LASFTWMLLEGLHLFLTARNLMVVNYS-SVNRFMKKLMFPVGYGVPAVIVTISAATRPHLYGTSSRCWLHTEEGFIWTFL
-GPVCTI----FSINLVFFLITF------------WILKNKLSSLNNDVSTL--RNTR-VLTFKATAQLF-ILGCTWCLG
IL---QVGPAAH-VMAYLFTIINSLQGVFIFLVYCLLSQQVRDQYRKWYK
>Sus_scrofa (ENSSSCP00000064324)
---LTVISYMGLSLSLLCLLLVVLTFLFCKAIHNTSTSLHLQLSICLFLAHLLFLTAIDRIEIKVL--CSIIAGALHYLY
LASFTWMLLEGLHLFLTARNLMVVNYS-SVNKFMKKLMFPVGYGVPAVIVTISAASWPHLYGTPTSCWLNSEKGFKWSFL
-GPVCSI----FLVNLAFFLMTL------------WILKSKLSSLNSDVSTL--QNTR-MLTFKATAQLF-ILGCTWCLG
IL---QVGPAAH-VMAYLFTIINSLQGVFIFLVYCLLSQQVWEQYGKWFK
>Ictidomys_tridecemlineatus (ENSSTOP00000017240)
---LDFITCVGLGVSLLCLVLAALTFLLCRAIQNTSTSLHLQLSLCLLLAHLLFLTAIDRTQPKVL--CAVTAGALHYLY
LASFTWMLLEGLFLFLTARNLTVLSSS-SRNRLMRRLMFPVGYGVPATIVAVSAAARPHLYGTSTRCWLRPEQGFMWGFL
-GPVCAI----SSVNMVFFLMTL------------CIVKSKLSSINRDVSTL--QNTR-VLTFKAMAHLF-ILGCTWCLG
VL---QVGPIAP-IMAYLFTIVNSLQGVFIFLVYCLLSQQVQEQYKKWLK
>Ictidomys_tridecemlineatus (ENSSTOP00000018944)
---LSIITCVGLGMSLLCLVLAALTFLLCRAIQNTSTSLHLQLSLCLLLAHLLFLMAIERTQPKVL--CAVTAGALHYLY
LASFTWMLLEGLFLFLTARNLTVLSSS-SRNRLMRKLMFPVGYGVPAAIVAMSAAARPHLYGTPARCWLNPEQGFVWGFL
-GPVCAI----SCVNLVFFLMTL------------WIVKSKLSSIDSDVSTL--QNMR-VLTFKAIAHLF-ILGCTWCLG
VL---QVGSLAP-VMAYLFTIVNSLQGVFIFLVYCLLSQQVREQYRTWLK
>Ictidomys_tridecemlineatus (ENSSTOP00000023087)
---LSIITCVGLGVSLLCLVLAALTFLLCRAIQNTSTSLRLQLSLCLLLAHLLFLTAIDRTQPKVL--CAVTAGALHYLY
LASFTWMLLEGLFLFLTARNLTVLSSS-SRNRLMRRLMFPVGYGVPAAIVAISAAARPHLYGTPARCWLNPEQGFVWGFL
-GPACAI----SCVNLVFFLMTL------------WIVKSKLSSIDSDVSTL--QNTR-VLTFKAMAHLF-ILGCTWCLG
VL---QVGSLAP-VMAYLFTIVNSLQGVFIFLVYCLLSQQVQEQYRTWLK
>Ursus_americanus (ENSUAMP00000012943)
---LAAITYVGLGLSLLCLLLAALTFLLCKTIQNTSTSIHLQLAICLFLAHLLFLTAIDRTEIKVL--CAIIAGALHYLY
LASFTWMLLEGLHLFLTARNLMVVNYS-SVSRVMKKLMFPVGYGAPAIIVAISAASRPHLYGTTTRCWLHTDKGFIWTFL
-GPVCTI----FSINLAFFLMTV------------WIVKNKLSSLNSDVSTL--QNTR-MLTFKATAQLL-ILGCTWCLG
VL---QVGPAAI-VMAYLFTIVNSLQGIFIFLVYCLLSQQVREQYKKWFK
>Ursus_maritimus (ENSUMAP00000003698)
---LAAITYVGLGLSLLCLLLAALTFLLCKTIQNTSTSIHLQLAICLFLAHLLFLTAIDRTEIKVL--CAIIAGALHYLY
LASFTWMLLEGLHLFLTARNLMVVNYS-SVSRVMKKLMFPVGYGAPAIIVAISAASRPHLYGTTTRCWLHTDKGFIWTFL
-GPVCTI----FSINLAFFLMTV------------WIVKNKLSSLNSDVSTL--QNTR-MLTFKATAQLL-ILGCTWCLG
VL---QVGPAAI-VMASLFTIINSLQGIFIFLVYCLLSQQVREQYKKWFK
>Ursus_maritimus  (ENSUMAP00000003731)
---LVVITYGGLGLSLLCLLLAALTFLLCKTIQNTSTSIHLQPSTCLFLAHLLFLTAIDRTEIKVL--CAIIAGALHYLY
LASFTWMLLEGLHLFLTARNLTVVNYS-SVSRVMKKLMFPVGYGAPAIIVAISAASRPRLYGTTTRCWLHPDEGFLWSFL
-GPVCVI----FSVNLAFVLMTL------------WILKSKLSSLNSDVSTL--QNTR-MLTFKATAQLF-ILGCTWCLG
VL---QVGPAAL-VMAYLFTIVNSLQGVFLFLVYCLLSQQVREQYGKWFK
>Vulpes_vulpes (ENSVVUP00000037750)
---LPVITYVGLGLSLLCLLLAALTFLLCKAIQNTSTSLHLHLSICLFLAHLLFLMAIDRTEIKVL--CSIIAGALHYLY
LASFTWMLLEGLHLFLTARNLMVVNYS-SVSTLMKKLMYPVGYGVPTLIVAISAASRPHLYRTPTRCWLNPEERFIWSFL
-GPVCTI----FSVNLGFFLMTL------------WILKSKLSSLNSDVSTL--QNTR-MLTFKAIAQLF-ILGCTWCLG
IL---QVGPAAH-VMAYLFTIINSLQGVFIFLVYCLLSQQVREEYGKWFK
>Vulpes_vulpes (ENSVVUP00000037754)
---LVMITYVGLGLSLMCLLLAALTFLLCKAIQNTSTSLHLQLSICLFLAHLLFLVAIDRTEIKVL--CSIIAGALHYLY
LASFTWMLLEGLHLFLTARNLKVVNYS-SVNRLMKKLMFPVGYGVPAIIMAISAASRPHLYGTPTRCWLNQEKRFIWSFL
-GPVCAI----FSVNLAFFLMTL------------WILKSKLSSLNSEVSTF--QNTR-MLAFKATAQLL-ILGCTWCLG
IL---QVGPAAH-VMAYLFTIINSLQGVFIFLVYCLLSQQVREQYRKWFK
>Vulpes_vulpes (ENSVVUP00000037765)
---LAVITYMGLSLSLLCLLLAALTFLLCKAIQNTSTSLHLQLSICLFLAHLLFLIAIDQTKIKVL--CSIIAGALHYLY
LASFTWMLLEALHLFLTARNLTVVNYS-SVSTLMKKLMFPVGYGVPAVIVAISAASRPHLYGTPTRCWLHTDKGFIWTFL
-GPICTI----FSINLAFFLMTF------------WIVKKNLSSLNRDVSTL--RNTR-MLTFKATAQLF-ILGCTWCLG
IL---QVGPAAH-IMAYLFTIINSLQGVFIFLVYCLLSHQVREQYKKWFK
>hs_ADGRE1
---LYIISHVGIIISLVCLVLAIATFLLCRSIRNHNTYLHLHLCVCLLLAKTLFLAGIHKTDNKMG--CAIIAGFLHYLF
LACFFWMLVEAVILFLMVRNLKVVNYF-SSRNIKMLHICAFGYGLPMLVVVISASVQPQGYGMHNRCWLNTETGFIWSFL
-GPVCTV----IVINSLLLTWTL------------WILRQRLSSVNAEVSTL--KDTR-LLTFKAFAQLF-ILGCSWVLG
IF---QIGPVAG-VMAYLFTIINSLQGAFIFLIHCLLNGQVREEYKRWIT
>hs_ADGRE3
---LTVITYVGLSVSLLCLLLAALTFLLCKAIRNTSTSLHLQLSLCLFLAHLLFLVGIDRTEPKVL--CSIIAGALHYLY
LAAFTWMLLEGVHLFLTARNLTVVNYS-SINRLMKWIMFPVGYGVPAVTVAISAASWPHLYGTADRCWLHLDQGFMWSFL
-GPVCAI----FSANLVLFILVF------------WILKRKLSSLNSEVSTI--QNTR-MLAFKATAQLF-ILGCTWCLG
LL---QVGPAAQ-VMAYLFTIINSLQGFFIFLVYCLLSQQVQKQYQKWFR
>hs_ADGRE5
---LTLITRVGLALSLFCLLLCILTFLLVRPIQGSRTTIHLHLCICLFVGSTIFLAGIENEGGQVGLRCRLVAGLLHYCF
LAAFCWMSLEGLELYF-----LVVRVF-QGQGLSTRWLCLIGYGVPLLIVGVSAAIYSKGYGRPRYCWLDFEQGFLWSFL
-GPVTFI----ILCNAVIFVTTV------------WKLTQKFSEINPDMKKL--KKAR-ALTITAIAQLF-LLGCTWVFG
LF---IFDDRSL-VLTYVFTILNCLQGAFLYLLHCLLNKKVREEYRKWAC
>hs_ADGRV1
SYNEAFFTSGFICISGLC--LAVLSHIFCARYSMFAAKLLTHMMAASLGTQILFLASAYASPQLAEESCSAMAAVTHYLY
LCQFSWMLIQSVNFWY----VLVMNDEHTERRYL--LFFLLSWGLPAFVVILLIVILKGIY--------HQSMSQIYGLI
HGDLCFI----PNVYAALFTAALVPLTCLVVVFVVFIHAYQVKPQWKAYDDVFRGRTN-AAEIPLILYLFALISVTWLWG
GL---HMAYRHF-WMLVLFVIFNSLQGLYVFMVYFILHNQMCCPMKASYT
>mm_ADGRE4
---LSVITYVGLSLSLLCLFLAAITFLLCRPIQNTSTTLHLQLSICLFLADLLFLTGINRTKPKVL--CSIIAGMLHYLY
LASFMWMFLEGLHLFLTVSNLKVANYS-NSGRFKKRFMYPVGYGLPAFIVAVSAIAGHKNYGTHNHCWLSLHRGFIWSFL
-GPAAAI----ILINLVFYFLII------------WILRSKLSSLNKEVSTL--QDTK-VMTFKAIVQLF-VLGCSWGIG
LFIFIEVGKTVRLIVAYLFTIINVLQGVLIFMVHCLLNRQVRMEYKKWFH
