# Supplementary material for: The Evolutionary History of Vertebrate Adhesion GPCRs and Its Implication on Their Classification
Source: Int J Mol Sci. 2021 Oct 30;22(21):11803. doi: 10.3390/ijms222111803 (PMC8584163; doi:10.3390/ijms222111803)
Supplement: Supplementary file 1 [file ijms-22-11803-s001.zip › Suppl files/suppl. Table S1.xlsx]

## Sheet: Alligator_mississippiensis
Alligator mississippiensis
	name	ID	notes
	alm_ADGRD1	XP_019342208.1
	alm_ADGRD2	XP_019356522.1
	alm_ADGRE-like	XP_014460910.2
	alm_ADGRE4-like_a	XP_019344031.1
	alm_ADGRE4-like_b	XP_019344030.1
	alm_ADGRE5	XP_019335243.1
	alm_ADGRF3	XP_006258721.2
	alm_ADGRF4-like	XP_006265396.2
	alm_ADGRF5	XP_019335441.1
	alm_ADGRG1	XP_006278297.1
	alm_ADGRG2	XP_019350624.1
	alm_ADGRG3	XP_019352871.1
	alm_ADGRG4	XP_019348335.1
	alm_ADGRG5	XP_019352888.1
	alm_ADGRG6	XP_019343934.1

## Sheet: Anas_platyrhynchos
Anas platyrhynchos
	name	ID	notes
	ap_ADGRC1	XP_027314592.1	frameshift (NCBI inserted 1 base in 1 codon (position 2193) and deleted 1 base in 1 codon)
	ap_ADGRC3	XP_027323674.1	frameshift (NCBI inserted 3 bases in 3 codons (position 1439, 3191, 4673) and deleted 1 base in 1 codon)
	ap_ADGRE4-like	XP_027300246.1
	ap_ADGRF4-like	XP_021123442.2
	ap_ADGRF5	XP_027311150.1
	ap_ADGRG1	XP_027321819.1
	ap_ADGRG2	XP_012949877.2
	ap_ADGRG3	XP_012955462.2
	ap_ADGRG4	XP_012959038.2
	ap_ADGRG5	XP_027321895.1
	ap_ADGRG6	XP_027310229.1	frameshift (NCBI inserted 2 bases in 2 codons (position 1959 and 2445))
	ap_ADGRG7	XP_012961551.1
	ap_ADGRL2	XP_027318957.1
	ap_ADGRL3	XP_027311755.1
	ap_ADGRL4	XP_027318212.1

## Sheet: Anolis_carolinensis
Anolis_carolinensis
	name	ID	notes
	ac_ADGRA1	XP_008114948.2
	ac_ADGRA2	XP_003226777.1
	ac_ADGRA3	XP_003221400.1
	ac_ADGRB1	XP_016850912.1
	ac_ADGRB2	XP_016851814.1
	ac_ADGRB3	XP_003215546.1
	ac_ADGRC1	XP_008109818.1
	ac_ADGRC2	XP_008108019.1
	ac_ADGRC3	XP_016847121.1
	ac_ADGRD2	XP_008122947.1
	ac_ADGRE4-like	XP_008107652.1
	ac_ADGRE5	XP_008102809.1
	ac_ADGRF3	XP_016854367.1
	ac_ADGRF5	XP_008114823.1
	ac_ADGRG1	XP_008120527.1
	ac_ADGRG2	XP_008105501.1
	ac_ADGRG4	XP_008119688.1
	ac_ADGRG6	XP_016853867.1
	ac_ADGRL1	XP_008102812.1
	ac_ADGRL2	XP_008112352.1
	ac_ADGRL3	XP_008120583.1
	ac_ADGRL4	XP_008112351.1
	ac_ADGRV1	XP_008101242.1	frameshift (NCBI deleted 1 base in 1 codon)

## Sheet: Aptenodytes_forsteri
Aptenodytes_forsteri
	name	ID	notes
	af_ADGRC1	XP_019330129.1
	af_ADGRC3	XP_019328978.1
	af_ADGRF4-like	XP_009287287.1
	af_ADGRF5	XP_009287258.1
	af_ADGRG1	XP_009289015.1
	af_ADGRG2	XP_009275163.1
	af_ADGRG3	XP_019330523.1
	af_ADGRG4	XP_009285911.1
	af_ADGRG5	XP_019330524.1
	af_ADGRG6	XP_009279728.1
	af_ADGRG7	XP_009288088.1
	af_ADGRL2	XP_009285509.1
	af_ADGRL3	XP_019326105.1
	af_ADGRL4	XP_009285514.1

## Sheet: Apteryx_mantelli
Apteryx_mantelli
	name	ID	notes
	am_ADGRA1	XP_013810459.1
	am_ADGRA3	XP_013815350.1
	am_ADGRB3	XP_013807835.1
	am_ADGRC1	XP_013801998.1
	am_ADGRC3	XP_013798833.1
	am_ADGRD1	XP_013804646.1 and XP_013804623.1	we found an overlap in our alignment --> the two sequences were merged
	am_ADGRD2	XP_013812014.1
	am_ADGRE4-like	XP_013801706.1
	am_ADGRF4-like	XP_013811057.1
	am_ADGRF5	XP_013811058.1
	am_ADGRG1	XP_013804085.1
	am_ADGRG2	XP_013806120.1	stop codon (NCBI substituted 1 base (position 910) at 1 genomic stop codon)
	am_ADGRG3	XP_013804086.1
	am_ADGRG4	XP_013798463.1
	am_ADGRG5	XP_013804084.1
	am_ADGRG6	XP_013814382.1
	am_ADGRG7	XP_013805448.1	frameshift (NCBI inserted 3 bases in 2 codons (position 1693, 1694. 2218), deleted 1 base in 1 codon) ; Stop-Codon (NCBI substituted 3 bases at 3 genomic stop codons (position 1018-1020, 1480-1482, 1819-1821))
	am_ADGRL2	XP_013816880.1
	am_ADGRL3	XP_013809859.1	frameshift (NCBI deleted 1 base in 1 codon)
	am_ADGRL4	XP_013816435.1

## Sheet: Branchiostoma_belcheri
Branchiostoma_belcheri
	name	ID	notes
	bb_ADGRA-like	XP_019625772.1
	bb_ADGRB-like	XP_019623900.1
	bb_ADGRC-like	XP_019626484.1	frameshift (NCBI deleted 2 bases in 1 codon)
	bb_ADGRD-like	XP_019647185.1
	bb_ADGRG-like_a	XP_019617121.1
	bb_ADGRG-like_b	XP_019617067.1
	bb_ADGRL-like_a	XP_019630945.1
	bb_ADGRL-like_b	XP_019634349.1
	bb_ADGRL-like_c	XP_019630704.1
	bb_ADGRV1-like_a	XP_019637220.1
	bb_ADGRV1-like_b	XP_019644610.1
	bb_ADGRN-like_a	XP_019634560.1
	bb_ADGRN-like_b	XP_019621177.1
	bb_ADGRN-like_c	XP_019625513.1
	bb_ADGRN-like_d	XP_019626563.1
	bb_ADGRN-like_e	XP_019620358.1
	bb_ADGRN-like_f	XP_019646073.1
	bb_ADGRN-like_g	XP_019613587.1
	bb_ADGRN-like_h	XP_019617837.1_1
	bb_ADGRN-like_i	XP_019636511.1
	bb_ADGRN-like_j	XP_019613644.1
	bb_ADGRN-like_k	XP_019622124.1
	bb_ADGRN-like_l	XP_019629648.1
	bb_ADGRN-like_m	XP_019630225.1
	bb_ADGRN-like_n	XP_019618051.1
	bb_ADGRN-like_o	XP_019631179.1
	bb_ADGRN-like_p	XP_019640494.1
	bb_ADGRN-like_q	XP_019641527.1
	bb_ADGRN-like_r	XP_019639630.1
	bb_ADGRN-like_s	XP_019626653.1
	bb_ADGRX1	XP_019631575.1
	bb_ADGRX2	XP_019637231.1
	bb_ADGRX3	XP_019613781.1

## Sheet: Calypte_anna
Calypte_anna
	name	ID	notes
	ca_ADGRC1	XP_030318832.1
	ca_ADGRC2	XP_030321182.1	frameshift (NCBI inserted 2 bases in 1 codon (position 9379-9380) and deleted 1 base in 1 codon)
	ca_ADGRC3	XP_030314198.1
	ca_ADGRF4-like	XP_030304016.1
	ca_ADGRF5	XP_008488940.2
	ca_ADGRG1	XP_008494426.1
	ca_ADGRG2	XP_030325281.1
	ca_ADGRG6	XP_030303977.1	frameshift (NCBI deleted 1 base in 1 codon)
	ca_ADGRG7	XP_008498168.2
	ca_ADGRL2	XP_030310717.1
	ca_ADGRL3	XP_030305577.1
	ca_ADGRL4	XP_030311311.1

## Sheet: Charadrius_vociferus
Charadrius_vociferus
	name	ID	notes
	cv_ADGRC1	XP_009881524.1	stop codon (NCBI substituted 2 bases at 2 genomic stop codons (position 6373-6375 and 8188-8190)
	cv_ADGRC3	XP_009894053.1	stop codon (NCBI substituted 1 base at 1 genomic stop codon (position 6742-6744) )
	cv_ADGRE4-like	XP_009879767.1	stop codon (NCBI substituted 1 base at 1 genomic stop codon (position 631-633))
	cv_ADGRF4-like	XP_009883638.1
	cv_ADGRF5	XP_009883652.1
	cv_ADGRG1	XP_009892801.1
	cv_ADGRG2	XP_009883059.1
	cv_ADGRG3	XP_009892803.1	frameshift (NCBI inserted 4 bases in 2 codons (position 145-146 and 436-437); stop codon (NCBI substituted 2 bases at 2 genomic stop codons (position 181-183 and 379-382))
	cv_ADGRG4	XP_009880094.1
	cv_ADGRG5	XP_009892800.1	frameshift (NCBI inserted 2 bases in 1 codon (position 865-866))
	cv_ADGRG6	XP_009880607.1
	cv_ADGRG7	XP_009889956.1
	cv_ADGRL2	XP_009883002.1
	cv_ADGRL3	XP_009882319.1
	cv_ADGRL4	XP_009883001.1

## Sheet: Ciona_intestinalis
Ciona_intestinalis
	name	ID	notes
	ci_ADGRA-like	XP_009859246.1
	ci_ADGRC-like	XP_018667811.1
	ci_ADGRD-like	XP_026691685.1
	ci_ADGRD1-like	XP_009862007.2
	ci_ADGRD2-like_a	XP_018669732.1
	ci_ADGRD2-like_b	XP_026690761.1
	ci_ADGRD2-like_c	XP_026691903.1
	ci_ADGRD2-like_d	XP_002124588.3
	ci_ADGRD2-like_e	XP_018668436.1
	ci_ADGRD2-like_f	XP_026689892.1
	ci_ADGRD2-like_g	XP_026694790.1
	ci_ADGRD2-like_h	XP_018669468.2
	ci_ADGRD2-like_i	XP_002121107.4
	ci_ADGRD2-like_j	XP_018669927.2
	ci_ADGRD2-like_k	XP_018671824.2
	ci_ADGRG-like	XP_004226800.2
	ci_ADGRL-like	XP_018668293.1
	ci_ADGRN-like_a	XP_026695597.1
	ci_ADGRN-like_b	XP_026695067.1
	ci_ADGRN-like_c	XP_002120639.2
	ci_ADGRN-like_d	XP_018671273.1
	ci_ADGRN-like_e	XP_026692236.1
	ci_ADGRN-like_f	XP_026689885.1
	ci_ADGRN-like_g	XP_018671421.2
	ci_ADGRN-like_h	XP_018671422.1
	ci_ADGRN-like_i	XP_026692089.1
	ci_ADGRN-like_j	XM_009864129.3
	ci_ADGRN-like_k	XP_026690006.1
	ci_ADGRN-like_l	XP_026692270.1
	ci_ADGRX1	XP_026692837.1
	ci_ADGRX2	XP_002120843.3
	ci_ADGRX3	XP_002124553.1
	ci_ADGRX4	XP_002127022.3
	ci_ADGRX5	XP_026694853.1
	ci_ADGRX6	XP_026695191.1
	ci_ADGRX7	XP_009860765.3

## Sheet: Columba_livia
Columba_livia
	name	ID	notes
	cl_ADGRC1	XP_021151520.1
	cl_ADGRC3	XP_021153663.1	frameshift (NCBI inserted 2 bases in 1 codon (position 4990-4991) and deleted 1 base in 1 codon)
	cl_ADGRF4-like	XP_021156561.1
	cl_ADGRF5	XP_005512332.1
	cl_ADGRG1	XP_005512706.1
	cl_ADGRG2	XP_021135556.1
	cl_ADGRG3	XP_013225952.1
	cl_ADGRG4	XP_021140605.1
	cl_ADGRG5	XP_021157083.1	frameshift (NCBI deleted 2 bases in 1 codon)
	cl_ADGRG6	XP_013224169.1
	cl_ADGRG7	XP_021148951.1	stop codon (NCBI substituted 5 bases at 5 genomic stop codons (position 253-255, 1114-1116, 1258-1260, 1426-1428, 1747-1749)
	cl_ADGRL1	XP_021136911.1	frameshift (NCBI inserted 4 bases in 2 codons (position 109-110 und 451-452) -- another gap was filled with 61 bases (position 454-514)); the found sequence did not contain all seven trandsmembran domains, but clusters with other ADGRL1 (not part of the full-length alignment)
	cl_ADGRL2	XP_021150779.1
	cl_ADGRL3	XP_021156090.1
	cl_ADGRL4	XP_005507961.1

[truncated: 20 more sheets: Cuculus_canorus, Danio_rerio, Dromaius_novaehollandiae, Falco_peregrinus, Gallus_gallus, Homo_sapiens, Monodelphis_domestica, Mus_musculus, Myotis_lucifugus, Nanorana_parkeri, Ornithorhynchus_anatinus, Petromyzon_marinus, Pteropus_alecto, Python_bivittatus, Rhinatrema_bivittatum, Taeniopygia_guttata, Takifugu_rubripes, Terrapene_carolina_triunguis, Tyto_alba, Xenopus_tropicalis]
